# Supplementary material for: Pathogenicity in Chickens and Turkeys of a 2021 United States H5N1 Highly Pathogenic Avian Influenza Clade 2.3.4.4b Wild Bird Virus Compared to Two Previous H5N8 Clade 2.3.4.4 Viruses
Source: Viruses. 2023 Nov 18;15(11):2273. doi: 10.3390/v15112273 (PMC10674317; doi:10.3390/v15112273)
Supplement: Supplementary file 1 [file viruses-15-02273-s001.zip]

Archive with 1 entries (1 files):
- viruses-2701214-supplementary.pdf
